# Supplementary material for: DNA methylation changes in Medicago sativa under salt-alkaline stress and the function of 5-azacytidine in enhancing stress tolerance
Source: BMC Plant Biol. 2025 Oct 21;25:1419. doi: 10.1186/s12870-025-07424-7 (PMC12538822; doi:10.1186/s12870-025-07424-7)
Supplement: Supplementary file 1 — Supplementary material 1. [file 12870_2025_7424_MOESM1_ESM.xlsx]

## Sheet: Sheet1
Table S1. Primers for qRT-PCR and McrBC-PCR.
Gene name	Primer Sequence	Purpose
POD_F	GCACCGTTTGTACCCCGA	qRT-PCR
POD_R	CTGCACGGCCTTAGGGTC	qRT-PCR
GCL_F	TCACTGCATCCCGCTCTT	qRT-PCR
GCL_R	TTGTTACCGCATGGGCCA	qRT-PCR
GR_F	GGCGTACGACAGGAACCC	qRT-PCR
GR_R	CCATGCGGTTTGGCGTTC	qRT-PCR
TryS_F	TGGCTTGAAGTGGAAGCACA	qRT-PCR
TryS_R	TTGGTCACCGGGAACACC	qRT-PCR
PAL_F	GGTGGTCCGTCTTGGTGG	qRT-PCR
PAL_R	GCTCCACCTGCACACCAT	qRT-PCR
4CL_F	GGTGGACGTGGTGTTGGT	qRT-PCR
4CL_R	AGCGCAACCACATCGTCT	qRT-PCR
GSS_F	CAGTCGGTATGCGGAGGC	qRT-PCR
GSS_R	TCACCCTGAACCACAACGA	qRT-PCR
CHS_F	CGGCACAGTTCTCCGCTT	qRT-PCR
CHS_R	CGAAGAGCGCCTGTCCAA	qRT-PCR
HCT_F	GGCTCAGACAGTGCAGCA	qRT-PCR
HCT_R	TGGATTGTGTTGCCGGCT	qRT-PCR
F3H_F	TTTGCCCTCAGCCAGAGC	qRT-PCR
F3H_R	GCAGTGACCCATTTGCCC	qRT-PCR
CAD_F	GGGCATGAGATCACAGGGG	qRT-PCR
CAD_R	ACCCCACACCCACTCTGT	qRT-PCR
GGCT_F	GGACAACAGTGACCGGGG	qRT-PCR
GGCT_R	TTGTCCCACCAGCAAGGC	qRT-PCR
COMT_F	GCACTCAACATTCCCGACG	qRT-PCR
COMT_R	TTGTGCTCCACTCCAGCC	qRT-PCR
GST_F	GTCGGTTGCAAGGGCTCT	qRT-PCR
GST_R	GGAACCGTGGTCCAAGCA	qRT-PCR
CHI_F	CGCTGTGAGGGACCGTTT	qRT-PCR
CHI_R	GCAGTTGGAGAGTTTGCTGG	qRT-PCR
CCR_F	ATGCCTGCTGCTACCACC	qRT-PCR
CCR_R	AAGCGATGAAGCCACCGG	qRT-PCR
GPX_F	TGTTGCCTCACAATGCGG	qRT-PCR
GPX_R	TCCTGGTTCCTGTCCACGA	qRT-PCR
GCL_F	TTCAACACGAAGGATCGTTTC	McrBC-PCR
GCL_R	GGCTGCAAGCAAGATTTCTG	McrBC-PCR
HCT_F	TCTTACCAACTTAACCATGAACCC	McrBC-PCR
HCT_R	GTCGAATCTCTAACGTTTATGATCATC	McrBC-PCR
4CL_F	CCCCACTCACATACATTGCAATA	McrBC-PCR
4CL_R	GAATTGAAGATTAGGAGATGAAG	McrBC-PCR

## Sheet: Sheet2
Table S2. RNA-seq of ‘G3’ under saline-alkali (SA) stress.
RNA-seq	Aligned reads	Mapped reads	Methods
CK_replicate1	47860272	44539403(93.06%)	RNA-seq
CK_replicate2	47512864	44090952(92.8%)	RNA-seq
CK_replicate3	48781204	45433344(93.14%)	RNA-seq
5-AzaC_replicate1	49419790	46017794(93.12%)	RNA-seq
5-AzaC_replicate2	53455112	49388252(92.39%)	RNA-seq
5-AzaC_replicate3	45024312	41270326(91.66%)	RNA-seq
SA_replicate1	44671888	41489915(92.88%)	RNA-seq
SA_replicate2	46685034	43188522(92.51%)	RNA-seq
SA_replicate3	52337614	47983639(91.68%)	RNA-seq
SAAC_replicate1	45034836	41477866(92.1%)	RNA-seq
SAAC_replicate2	45250142	41805455(92.39%)	RNA-seq
SAAC_replicate3	59407754	54910963(92.43%)	RNA-seq
